# Supplementary material for: TBC1D9 regulates TBK1 activation through Ca2+ signaling in selective autophagy
Source: Nat Commun. 2020 Feb 7;11:770. doi: 10.1038/s41467-020-14533-4 (PMC7005872; doi:10.1038/s41467-020-14533-4)
Supplement: Supplementary file 4 — Source Data [file 41467_2020_14533_MOESM4_ESM.zip]

Archive with 2 entries (2 files):
- 2.xlsx
- 1.pdf
