# Supplementary material for: TBC1D9 regulates TBK1 activation through Ca2+ signaling in selective autophagy
Source: Nat Commun. 2020 Feb 7;11:770. doi: 10.1038/s41467-020-14533-4 (PMC7005872; doi:10.1038/s41467-020-14533-4)
Supplement: Supplementary file 4 — Source Data [file 41467_2020_14533_MOESM4_ESM.zip › 2.xlsx]

## Sheet: Fig.1b
Fig.1b		WT			TBC1D9-KO
	(h)	0	2	4	0	2	4
		1	5.91876	14.3813	1	2.34326	3.38016
		1	4.77967	10.9209	1	1.31461	1.5701
		1	5.62708	11.7294	1	2.32938	2.55207

## Sheet: Fig.1d
Fig.1d	WT	TBC1D9-KO	TBC1D9-KO + TBC1D9	TBC1D9-KO + TBC1D9 RK
	92.1569	65.0485	97.4	85.56
	91.0891	55	78.5	92.56
	85.1485	58.8785	86.4	89.32

## Sheet: Fig.2b
Fig.2b	RAB35		Ubiquitin		GAL3		NOD2		NDP52		p62		LC3
	WT	TBC1D9-KO	WT	TBC1D9-KO	WT	TBC1D9-KO	WT	TBC1D9-KO	WT	TBC1D9-KO	WT	TBC1D9-KO	WT	TBC1D9-KO
	27.619	29.5567	32.3383	28.5714	59.204	55.1724	9.17874	7.38916	21.393	10.2941	36.715	14.1463	28.7805	20.3883
	28.5024	27.2727	23.9024	24.8756	50.9615	52.1739	8.45771	9.85222	22.3301	4.30622	32.8571	10.9453	30	20.3791
	31.2796	27.6699	27.0936	26.4706	56.872	62.439	11.5	10	25.2475	8.05687	32.3671	14.9254	30.3483	15.311

## Sheet: Fig.2d
Fig.2d	WT			ATG5-KO			TBC1D9-KO
	Control	Starvation	Infection	Control	Starvation	Infection	Control	Starvation	Infection
	1	2.1258	1.37838	0.00467026	-0.00132808	0.00359698	1.05878	2.19488	0.908131
	1	2.1258	1.26242	0.0134994	0.00579922	0.0141717	0.730092	2.46288	0.882039
	1	2.1258	1.3204	0.00908484	0.00223557	0.00888434	0.894438	2.32888	0.895085

## Sheet: Fig.2f
Fig.2f	WT	TBC1D9 KO
	18.2692	3.80952
	13.4615	2.91262
	17.4757	5.88235

## Sheet: Fig.2g
Fig.2g	WT	TBC1D9-KO
	100	163.491
	100	161.806
	100	128.369
	100	151.222

## Sheet: Fig.3i
Fig.3i	WT	WT	ΔSLO
	204.946	334.915	138.543
	121.467	265.2	215.759
	218.167	311.055	270.342

## Sheet: Fig.3l
Fig. 3l	Full	925-1266
	205	27
	207.8	37.6
	189.2	20.4

## Sheet: Fig.4c
Fig.4c	Control	BAPTA-AM
	30.2752	2.9703
	28.7129	4.71698
	32.0388	4.62963

## Sheet: Fig.4d
Fig.4d
	0.692163	0.463627
	0.726385	0.399384
	0.592836	0.293029
	0.837368	0.333354
	0.773783	0.387456

[truncated: 17 more sheets: Fig.4h, Fig.4j, Fig.4k, Fig.5c, Fig.6c, Fig.6e, Fig.6g, Fig.6j, Supplementary Fig.2b, Supplementary Fig.3b, Supplementary Fig.5b, Supplementary Fig.5d, Supplementary Fig.5g, Supplementary Fig.5i, Supplementary Fig.7e, Supplementary Fig.8c, Supplementary Fig.8e]
